# Supplementary material for: Severe-intensity constant-work-rate cycling indicates that ramp incremental cycling underestimates ⩒o2max in a heterogeneous cohort of sedentary individuals
Source: PLoS One. 2020 Jul 6;15(7):e0235567. doi: 10.1371/journal.pone.0235567 (PMC7337348; doi:10.1371/journal.pone.0235567)
Supplement: S1 Table — (XLS) [file pone.0235567.s001.xls]

## Sheet: Sheet1
Subject	Sex	Age	Body Mass	BMI	Body Comp	WRpeak RAMP	Tlim RAMP	V̇o2/WR Slope RAMP	V̇o2/WR y-Int RAMP	V̇o2/WR R RAMP	V̇o2peak RAMP	V̇o2peak RAMP	RERpeak RAMP	HRpeak RAMP	End RPE RAMP	V̇o2 at RERtrad	V̇o2 at RERnew	V̇o2 at HRtrad	V̇o2 at HRnew210	V̇o2 at HRnew208	Tlim CWR	V̇o2peak CWR	V̇o2peak CWR	RERpeak CWR	HRpeak CWR	End RPE CWR	CWR v. RAMP V̇o2peak	CWR v. RAMP V̇o2peak
#	1=M 2=F	yrs	kg	kg∙m-2	1=NW 2=OW 3=OB	W	s	mL∙min-1∙W-1	mL∙min-1		L∙min-1	mL∙min-1∙kg-1		beats∙min-1	6-20						s	L∙min-1	mL∙min-1∙kg-1		beats∙min-1	6-20	mL∙min-1∙kg-1	%
3	2	23	75	32.3	3	135	540	12.3	0.61	0.986	1.834	24.447	1.21	189	18	1.52	1.77	1.74	1.77	1.77	130	1.769	23.58	1.22	185	18	-0.867	-3.54645
7	1	29	64.5	22.3	1	197	590	10.6	0.754	0.983	2.338	36.215	1.27	165	17	1.78	2.14				180	2.566	39.755	1.16	164		3.54	9.77496
9	2	26	60.9	21.8	1	143	570	10.7	0.589	0.847	1.835	30.127	1.22	177	19	1.43	1.59		1.84	1.84	200	2.015	33.082	1.17	180	19	2.955	9.80848
10	2	26	53.6	19.9	1	128	510	10.2	0.636	0.943	1.648	30.746	1.23	161	19	0.95	1.4				160	1.78	33.209	1.28	163	19	2.463	8.0108
13	2	22	52.3	23.8	1	118	470	9.8	0.297	0.894	1.112	21.274	1.35	183	19	0.87	0.83		1.11	0.89	110	1.021	19.533	1.1	178	18	-1.741	-8.1837
18	1	22	74	20.5	1	227	680	11.8	0.707	0.981	3.133	42.338	1.28	168	20	1.93	2.02				180	3.204	43.297	1.2	170		0.959	2.2651
19	2	24	59.1	22.1	1	178	710	12	0.539	0.976	2.277	38.528	1.2	185	19	2.07	2.12		2.2	2.13	140	2.084	35.262	1.2	173		-3.266	-8.47695
21	1	45	77.7	26.2	2	160	480	10.2	0.641	0.981	1.672	21.511	1.3	183	19	0.95	0.95	1.52	1.5	1.5	150	1.862	23.956	1.19	185		2.445	11.3663
28	2	34	60.9	21	1	215	430	11.5	0.68	0.975	2.064	33.892	1.29	168	17	1.82	2				150	2.291	37.619	1.37	174	19	3.727	10.9967
29	1	34	79.6	24.8	1	275	550	10.9	0.957	0.992	3.171	39.862	1.34	188	18	2.47	2.71	2.78	2.44	2.55	110	3.152	39.623	1.13	181	16	-0.239	-0.599569
34	2	27	95	33.3	3	183	730	10.6	0.627	0.954	2.607	27.442	1.19	170	17	2.1	2.39				170	2.725	28.684	1.06	167	19	1.242	4.52591
35	2	28	68.2	21.7	1	188	750	10.8	0.604	0.987	2.5	36.667	1.28	174	18	2	2.15				150	2.359	34.599	1.1	170		-2.068	-5.63995
39	2	33	77.1	30.5	3	125	500	10.3	0.616	0.979	1.631	21.151	1.32	179	18	1.17	1.17	1.57	1.44	1.46	120	1.503	19.491	1.23	179	18	-1.66	-7.84833
41	2	26	58.2	21.8	1	130	520	6.1	0.678	0.825	1.341	23.048	1.31	170	19	0.89	0.89				150	1.482	25.472	1.33	167	17	2.424	10.5172
45	2	28	85.9	32.3	3	150	600	9.5	0.495	0.864	1.568	18.252	1.22	179		1.42	1.53		1.5	1.5	100	1.94	22.582	1.19	180	17	4.33	23.7234
49	1	42	117.7	31.1	3	197	590	11.6	0.57	0.983	2.631	22.353	1.23	153	16	1.65	1.65				160	2.69	22.855	1.16	151	16	0.502	2.24578
50	1	27	70	23.6	1	190	570	11.8	0.675	0.985	2.37	33.857	1.33	168	19	1.52	1.61				150	2.355	33.643	1.26	166	20	-0.214	-0.63207
51	1	32	99	28.8	2	210	630	11	0.793	0.981	2.711	27.384	1.27	160	17	2.13	2.52				170	2.882	29.111	1.2	177	19	1.727	6.3066
52	1	40	86.2	28.8	2	170	510	12.2	0.598	0.971	2.116	24.553	1.13	138	20	2.12	2.12				210	2.095	24.309	1.13	146	20	-0.244	-0.993769
53	2	22	85	33	3	193	770	9.7	0.562	0.991	2.192	25.788	0.97	178	16						120	2.307	27.141	1.01	173	15	1.353	5.24663
57	1	23	69	23.1	1	200	600	11.3	0.687	0.994	2.568	37.217	1.26	176	15	1.69	1.99				240	2.892	41.913	1.32	186	19	4.696	12.6179
59	1	34	104.5	31.6	3	187	560	8.2	0.801	0.987	2.113	20.211	1.19	160	19	1.68	1.81				140	2.342	22.402	1.18	175	19	2.191	10.8406
65	2	26	69.9	28	2	103	410	11.9	0.5	0.994	1.175	16.821	1.3	168	19	0.94	0.91				160	1.394	19.956	1.29	178	18	3.135	18.6374
70	1	39	74.6	26.2	2	160	480	8.6	0.674	0.973	1.679	22.522	1.36	175	18	1.06	1.24	1.68	1.5	1.58	160	1.706	22.884	1.3	174	18	0.362	1.60732
71	1	37	105	30	3	207	620	10.3	0.767	0.995	2.622	24.971	1.15	184	19	2.27	2.4	2.12	1.88	2.03	130	2.597	24.733	1.17	184	19	-0.238	-0.953106
74	1	30	81.8	27.1	2	240	720	12.2	0.636	0.976	3.091	37.779	1.04	169	18						140	3.296	40.284	1.02	163	20	2.505	6.63067
75	1	33	74.1	23	1	153	460	12.2	0.656	0.963	1.985	26.792	1.22	149	20	1.51	1.45				140	1.906	25.725	1.21	160	19	-1.067	-3.98253
76	1	33	60.3	22	1	140	420	9.2	0.623	0.951	1.748	28.979	1.33	148		1.12	1.12				130	1.79	29.675	1.28	162		0.696	2.40174
80	2	31	93.2	32.7	3	195	780	12.9	0.709	0.971	3.405	36.541	1.13	176	19	3.27	3.41		3.06	3.38	220	3.822	41.017	1.14	176	19	4.476	12.2493
82	1	33	83.6	26.5	2	227	680	10.1	0.619	0.997	2.783	33.275	1.3	175	19	1.81	1.84		2.54	2.71	150	2.794	33.407	1.17	173	18	0.132	0.396694
83	2	28	83.6	32.9	3	140	560	10.1	0.707	0.984	1.885	22.538	1.23	173	18	1.66	1.71				150	1.732	20.709	1.2	176	18	-1.829	-8.11518
85	1	27	78.6	24.4	1	160	480	10.3	0.706	0.975	2.093	26.616	1.35	160	17	1.27	1.28				190	2.096	26.654	1.25	171	20	0.038	0.142771
86	2	24	55.5	19	1	110	440	9.3	0.537	0.977	1.443	26	1.27	155	18	0.88	0.9				100	1.428	25.73	1.11	158	17	-0.27	-1.03846
87	1	41	88.6	25.8	2	227	680	12.5	0.805	0.98	3.192	36.027	1.59	169	19	2.09	2.09		3.05	2.92	170	3.285	37.077	1.28	168	19	1.05	2.91448
88	1	34	63.5	24	1	123	490	12.6	0.57	0.98	1.701	26.787	1.29	181	18	1.34	1.41	1.7	1.46	1.46	180	1.769	27.858	1.27	181	17	1.071	3.99821
